# Supplementary material for: Exploring the Cardiovascular Impacts of Agmatine: A Systematic Review
Source: Med Sci (Basel). 2025 Oct 31;13(4):255. doi: 10.3390/medsci13040255 (PMC12641643; doi:10.3390/medsci13040255)
Supplement: Supplementary file 1 [file medsci-13-00255-s001.zip]

Archive with 1 entries (1 files):
- medsci-3930309-supplementary.pdf
